# Supplementary material for: Calcium Sensor SlCBL4 Associates with SlCIPK24 Protein Kinase and Mediates Salt Tolerance in Solanum lycopersicum
Source: Plants (Basel). 2021 Oct 14;10(10):2173. doi: 10.3390/plants10102173 (PMC8541381; doi:10.3390/plants10102173)
Supplement: Supplementary file 1 [file plants-10-02173-s001.zip]

Archive with 1 entries (1 files):
- plants-1391665-supplementary.pdf
